# Supplementary material for: Plant-Based Diets versus the Mediterranean Dietary Pattern and Their Socio-Demographic Determinants in the Spanish Population: Influence on Health and Lifestyle Habits
Source: Nutrients. 2024 Apr 25;16(9):1278. doi: 10.3390/nu16091278 (PMC11085273; doi:10.3390/nu16091278)
Supplement: Supplementary file 1 [file nutrients-16-01278-s001.zip]

Archive with 1 entries (1 files):
- nutrients-2961174-supplementary.pdf
